# Supplementary material for: Deep Learning-Based 30-Day Mortality Prediction in Critically Ill Bone and Bone Marrow Metastasis Patients: A Multicenter Retrospective Cohort Study
Source: Curr Oncol. 2025 Sep 24;32(10):533. doi: 10.3390/curroncol32100533 (PMC12564370; doi:10.3390/curroncol32100533)
Supplement: Supplementary file 1 [file curroncol-32-00533-s001.zip]

Archive with 7 entries (7 files):
- Supplementary Table S3.pdf
- TRIPOD-AI checklist.pdf
- Supplementary Material S1.pdf
- Supplementary Material S2.pdf
- Supplementary Material S3.pdf
- Supplementary Table S1.pdf
- Supplementary Table S2.pdf
